# Supplementary material for: Innovative Management of Spastic Shoulder Contractures: A Retrospective Cohort Analysis of Combined Percutaneous Cryoneurolysis and Tenotomy
Source: Toxins (Basel). 2026 Mar 11;18(3):137. doi: 10.3390/toxins18030137 (PMC13030598; doi:10.3390/toxins18030137)
Supplement: Supplementary file 1 [file toxins-18-00137-s001.zip]

Archive with 1 entries (1 files):
- toxins-4069794 An Innovative Approach to Treating Spastic Shoulder Contractures.mp4
